# Supplementary material for: Microbiome modulation and behavioural improvements in children with fragile X syndrome following probiotic intake: A pilot study
Source: Sci Rep. 2025 Dec 5;16:560. doi: 10.1038/s41598-025-29896-1 (PMC12775388; doi:10.1038/s41598-025-29896-1)
Supplement: Supplementary file 1 — Supplementary Material 1 [file 41598_2025_29896_MOESM1_ESM.xlsx]

## Sheet: TableS2
Supplement Table 2. MaAsLin2 identified pathways associated with probiotic intake
feature	metadata	value	coef	stderr	N	N.not.0	pval	qval
UNINTEGRATED.g__Subdoligranulum.s__Subdoligranulum_sp_APC924_74	condition	B	0.796875188955759	0.288475558962094	29	23	0.0160639132483761	0.999983072097197
PWY66.429..fatty.acid.biosynthesis.initiation..mitochondria.	condition	B	0.225880655115842	0.0840170175519311	29	29	0.0182839448143916	0.999983072097197
PWY.7761..NAD.salvage.pathway.II..PNC.IV.cycle.	condition	B	-0.358987059949067	0.150057640251348	29	29	0.0322704152710342	0.999983072097197
PWY.6630..superpathway.of.L.tyrosine.biosynthesis	condition	B	-0.576471562670011	0.242851086486005	29	29	0.0326695047154512	0.999983072097197
UNINTEGRATED.g__Streptococcus.s__Streptococcus_thermophilus	condition	B	-0.942630786147123	0.407816601658319	29	12	0.0372175866428496	0.999983072097197
PWY.7208..superpathway.of.pyrimidine.nucleobases.salvage	condition	B	0.389272128060582	0.170009071415537	29	29	0.0382651528407169	0.999983072097197
UNINTEGRATED.g__Firmicutes_unclassified.s__Firmicutes_bacterium_CAG_65_45_313	condition	B	-0.830703583303785	0.361140019954372	29	8	0.0384674601628992	0.999983072097197
PWY.6731..starch.degradation.III	condition	B	0.190724945990066	0.0832837873015025	29	29	0.0393713669106487	0.999983072097197
PWY.6270..isoprene.biosynthesis.I	condition	B	0.23347984352156	0.10220322981592	29	29	0.0395564321816888	0.999983072097197
UNINTEGRATED.g__Parasutterella.s__Parasutterella_excrementihominis	condition	B	0.724389507273171	0.326719565038903	29	16	0.0445870673578282	0.999983072097197
PWY.6507..4.deoxy.L.threo.hex.4.enopyranuronate.degradation	condition	B	-0.451350852942463	0.206807492528834	29	29	0.0474165559823997	0.999983072097197
GALACTUROCAT.PWY..D.galacturonate.degradation.I	condition	B	-0.365559201642939	0.170115873827479	29	29	0.0506247436542128	0.999983072097197
PWY.841..superpathway.of.purine.nucleotides.de.novo.biosynthesis.I	condition	B	0.216772500823664	0.111207574683827	29	29	0.0721028104957114	0.999983072097197
PWY.7229..superpathway.of.adenosine.nucleotides.de.novo.biosynthesis.I	condition	B	0.237624410891828	0.123038246179677	29	29	0.0744832810330157	0.999983072097197
PWY.7228..superpathway.of.guanosine.nucleotides.de.novo.biosynthesis.I	condition	B	0.299166015918463	0.156910479318636	29	29	0.0778135787938121	0.999983072097197
UNINTEGRATED.g__Bacteroides.s__Bacteroides_xylanisolvens	condition	B	-0.276962302422997	0.146760188351128	29	14	0.0811925070240371	0.999983072097197
PWY.6125..superpathway.of.guanosine.nucleotides.de.novo.biosynthesis.II	condition	B	0.324354232168303	0.172724777058032	29	29	0.0818903630153526	0.999983072097197
PWY.6126..superpathway.of.adenosine.nucleotides.de.novo.biosynthesis.II	condition	B	0.290478104065059	0.155358326581129	29	29	0.0830594939783542	0.999983072097197
UNINTEGRATED.g__Agathobaculum.s__Agathobaculum_butyriciproducens	condition	B	0.804938994729265	0.437589029508547	29	18	0.0874811750477736	0.999983072097197
PWY.7197..pyrimidine.deoxyribonucleotide.phosphorylation	condition	B	0.343289336263633	0.192335744684427	29	29	0.0959607630830721	0.999983072097197
PWY.7220..adenosine.deoxyribonucleotides.de.novo.biosynthesis.II	condition	B	0.36094902683731	0.202710375115296	29	29	0.0971894851062534	0.999983072097197
PWY.7222..guanosine.deoxyribonucleotides.de.novo.biosynthesis.II	condition	B	0.36094902683731	0.202710375115296	29	29	0.0971894851062534	0.999983072097197
PENTOSE.P.PWY..pentose.phosphate.pathway	condition	B	0.133193910609204	0.0785686688022522	29	29	0.11339211876714	0.999983072097197
UNINTEGRATED.g__Flavonifractor.s__Flavonifractor_plautii	condition	B	-0.510811453294275	0.306676971420158	29	16	0.119420671900301	0.999983072097197
PWY.6901..superpathway.of.glucose.and.xylose.degradation	condition	B	0.103671595294569	0.0631986480080808	29	29	0.124507720512898	0.999983072097197
PWY0.162..superpathway.of.pyrimidine.ribonucleotides.de.novo.biosynthesis	condition	B	0.194241494846182	0.119869962157095	29	29	0.128241596467882	0.999983072097197
PWY.5154..L.arginine.biosynthesis.III..via.N.acetyl.L.citrulline.	condition	B	-0.206349450884089	0.127997431210143	29	29	0.129574513560847	0.999983072097197
UNINTEGRATED.g__Dialister.s__Dialister_invisus	condition	B	-0.940160193335125	0.581955848948832	29	18	0.130047553044248	0.999983072097197
UNINTEGRATED.g__Roseburia.s__Roseburia_intestinalis	condition	B	0.806632586050074	0.504792325060288	29	13	0.134458018972122	0.999983072097197
PWY.6147..6.hydroxymethyl.dihydropterin.diphosphate.biosynthesis.I	condition	B	-0.190425216850866	0.121653301698943	29	29	0.140613250221891	0.999983072097197
GLUCUROCAT.PWY..superpathway.of..beta..D.glucuronosides.degradation	condition	B	-0.293410197967144	0.192995216491638	29	29	0.151507757989257	0.999983072097197
UNINTEGRATED.g__Lachnospiraceae_unclassified.s__Eubacterium_rectale	condition	B	1.27018114018817	0.865500465191135	29	25	0.153774810564884	0.999983072097197
UNINTEGRATED.g__Bifidobacterium.s__Bifidobacterium_bifidum	condition	B	-1.10642931806041	0.752159276657035	29	15	0.164865233558905	0.999983072097197
NONMEVIPP.PWY..methylerythritol.phosphate.pathway.I.g__Bacteroides.s__Bacteroides_vulgatus	condition	B	0.50532128828003	0.344772515088418	29	23	0.166222568912185	0.999983072097197
UNINTEGRATED.g__Bacteroides.s__Bacteroides_caccae	condition	B	0.311654695689187	0.215148209725157	29	15	0.170668107433429	0.999983072097197
UNINTEGRATED.g__Firmicutes_unclassified.s__Firmicutes_bacterium_CAG_103	condition	B	-0.244137795095268	0.174445981126356	29	8	0.184755850783358	0.999983072097197
PWY.7328..superpathway.of.UDP.glucose.derived.O.antigen.building.blocks.biosynthesis	condition	B	0.205375337981919	0.147311785355478	29	29	0.187337314863697	0.999983072097197
UNINTEGRATED.g__Phascolarctobacterium.s__Phascolarctobacterium_faecium	condition	B	0.350143923102007	0.257943358844849	29	6	0.196869245541279	0.999983072097197
PWY.7242..D.fructuronate.degradation	condition	B	-0.305842365522018	0.228835865432606	29	29	0.203330073955506	0.999983072097197
GLYCOCAT.PWY..glycogen.degradation.I	condition	B	0.409481980743894	0.309398143920359	29	29	0.207899146382623	0.999983072097197
PWY.2941..L.lysine.biosynthesis.II	condition	B	0.22532833262511	0.170500109269085	29	29	0.208088059529008	0.999983072097197
PWY.7221..guanosine.ribonucleotides.de.novo.biosynthesis.g__Bacteroides.s__Bacteroides_vulgatus	condition	B	0.366720320058255	0.279662149850755	29	25	0.212269942979539	0.999983072097197
UNINTEGRATED.g__Blautia.s__Blautia_obeum	condition	B	0.297858043215421	0.228380408636228	29	29	0.213576223317994	0.999983072097197
UNINTEGRATED.g__Bacteroides.s__Bacteroides_clarus	condition	B	-0.225568837841014	0.172985811590947	29	10	0.214589414150957	0.999983072097197
PWY.6897..thiamine.diphosphate.salvage.II	condition	B	-0.1052402339935	0.0822409416694347	29	29	0.222170587549719	0.999983072097197
UNINTEGRATED.g__Parabacteroides.s__Parabacteroides_merdae	condition	B	0.367629669552117	0.286973862885754	29	17	0.222201262587534	0.999983072097197
UNINTEGRATED.g__Odoribacter.s__Odoribacter_splanchnicus	condition	B	0.434727955713562	0.343830512866652	29	14	0.226975523025395	0.999983072097197
PWY.1042..glycolysis.IV.g__Bacteroides.s__Bacteroides_vulgatus	condition	B	0.440210170766309	0.353755667672217	29	24	0.23505647745425	0.999983072097197
PWY.6700..queuosine.biosynthesis.I..de.novo..g__Bacteroides.s__Bacteroides_vulgatus	condition	B	0.401881380212227	0.326670251868242	29	24	0.240096426677641	0.999983072097197
PWY.7228..superpathway.of.guanosine.nucleotides.de.novo.biosynthesis.I.g__Bacteroides.s__Bacteroides_vulgatus	condition	B	0.368033536533221	0.303302480678825	29	24	0.246326413394435	0.999983072097197
UNINTEGRATED.g__Bacteroides.s__Bacteroides_massiliensis	condition	B	-0.121313641585714	0.100745934763718	29	6	0.249837642310071	0.999983072097197
PWY.5695..inosine.5..phosphate.degradation.g__Bacteroides.s__Bacteroides_vulgatus	condition	B	0.347309814678494	0.288956249537789	29	25	0.250655236246978	0.999983072097197
PWY.7220..adenosine.deoxyribonucleotides.de.novo.biosynthesis.II.g__Bacteroides.s__Bacteroides_vulgatus	condition	B	0.407805821026687	0.341690490571946	29	24	0.253723534520697	0.999983072097197
PWY.7222..guanosine.deoxyribonucleotides.de.novo.biosynthesis.II.g__Bacteroides.s__Bacteroides_vulgatus	condition	B	0.407805821026687	0.341690490571946	29	24	0.253723534520697	0.999983072097197
PWY.7392..taxadiene.biosynthesis..engineered.	condition	B	0.217490884726901	0.183067475218348	29	29	0.255610453374078	0.999983072097197
UNINTEGRATED.g__Proteobacteria_unclassified.s__Proteobacteria_bacterium_CAG_139	condition	B	0.341628527880491	0.291612622826909	29	18	0.262191164203247	0.999983072097197
PWY.6125..superpathway.of.guanosine.nucleotides.de.novo.biosynthesis.II.g__Bacteroides.s__Bacteroides_vulgatus	condition	B	0.355459566463273	0.304945027636052	29	24	0.264488474649743	0.999983072097197
UNINTEGRATED.g__Bacteroides.s__Bacteroides_dorei	condition	B	0.311240491445717	0.268816724029244	29	16	0.267549999873202	0.999983072097197
UNINTEGRATED.g__Bacteroides.s__Bacteroides_intestinalis	condition	B	-0.329943613449102	0.285280357904967	29	9	0.268017383568114	0.999983072097197
UNINTEGRATED.g__Firmicutes_unclassified.s__Firmicutes_bacterium_AF16_15	condition	B	0.470733274502558	0.411718865631008	29	16	0.272830207455278	0.999983072097197
UNINTEGRATED.g__Roseburia.s__Roseburia_faecis	condition	B	-0.747943655474165	0.656590697151365	29	23	0.274440495569938	0.999983072097197
UNINTEGRATED.g__Eubacterium.s__Eubacterium_sp_CAG_38	condition	B	-0.499830566268982	0.449305153398999	29	6	0.275750857819019	0.999983072097197
UNINTEGRATED.g__Alistipes.s__Alistipes_shahii	condition	B	-0.286757679393111	0.254718551348818	29	21	0.280170795597849	0.999983072097197
UNINTEGRATED.g__Blautia.s__Blautia_wexlerae	condition	B	0.255021775867676	0.229076439159232	29	28	0.28498969440869	0.999983072097197
DTDPRHAMSYN.PWY..dTDP..beta..L.rhamnose.biosynthesis.g__Faecalibacterium.s__Faecalibacterium_prausnitzii	condition	B	-0.323047008592281	0.290890565833543	29	29	0.2860976471829	0.999983072097197
CALVIN.PWY..Calvin.Benson.Bassham.cycle	condition	B	0.0838009482669249	0.0756071255454773	29	29	0.287056952812368	0.999983072097197
ARO.PWY..chorismate.biosynthesis.I.g__Faecalibacterium.s__Faecalibacterium_prausnitzii	condition	B	-0.371899746744437	0.340537089606441	29	29	0.293700929842755	0.999983072097197
PWY.7282..4.amino.2.methyl.5.diphosphomethylpyrimidine.biosynthesis.II	condition	B	0.0972887605626003	0.0897919583323741	29	29	0.297936245936838	0.999983072097197
SALVADEHYPOX.PWY..adenosine.nucleotides.degradation.II	condition	B	-0.225677966650476	0.208217304845651	29	29	0.298257395481071	0.999983072097197
PWY.6163..chorismate.biosynthesis.from.3.dehydroquinate.g__Faecalibacterium.s__Faecalibacterium_prausnitzii	condition	B	-0.386502037830479	0.359161615966323	29	29	0.300467245550596	0.999983072097197
ARGSYN.PWY..L.arginine.biosynthesis.I..via.L.ornithine..g__Faecalibacterium.s__Faecalibacterium_prausnitzii	condition	B	-0.340723629020239	0.320932967533319	29	29	0.306879792237712	0.999983072097197
PWY.6703..preQ0.biosynthesis	condition	B	0.110671307262805	0.105121068531377	29	29	0.310414976585335	0.999983072097197
UNINTEGRATED.g__Blautia.s__Blautia_sp	condition	B	0.383830508713694	0.364812207383334	29	10	0.311396680780886	0.999983072097197
UNINTEGRATED.g__Eubacterium.s__Eubacterium_hallii	condition	B	0.406763027241116	0.389405548253714	29	22	0.313963265987818	0.999983072097197
PWY.6470..peptidoglycan.biosynthesis.V...beta..lactam.resistance.	condition	B	0.292759005941517	0.280341246175932	29	24	0.314726407996265	0.999983072097197
BIOTIN.BIOSYNTHESIS.PWY..biotin.biosynthesis.I	condition	B	0.13836560678937	0.132589403841565	29	29	0.314977837136605	0.999983072097197
FERMENTATION.PWY..mixed.acid.fermentation	condition	B	-0.213465523385028	0.205563392527674	29	29	0.31696986018697	0.999983072097197
PWY.7456...beta...1.4..mannan.degradation	condition	B	-0.104327381948571	0.100754061066389	29	29	0.319273381975289	0.999983072097197
UNINTEGRATED.g__Bacteroides.s__Bacteroides_fragilis	condition	B	-0.356567691282524	0.344661700603304	29	17	0.319667364240285	0.999983072097197
PWY.1042..glycolysis.IV	condition	B	-0.0689805451224826	0.0669572018177565	29	29	0.32111025026581	0.999983072097197
UNINTEGRATED.g__Collinsella.s__Collinsella_aerofaciens	condition	B	0.55419114999503	0.543275893589882	29	23	0.326366899849848	0.999983072097197
SULFATE.CYS.PWY..superpathway.of.sulfate.assimilation.and.cysteine.biosynthesis	condition	B	0.408389287549268	0.401725730679246	29	27	0.327821218223343	0.999983072097197
UNINTEGRATED.g__Escherichia.s__Escherichia_coli	condition	B	0.689872619851121	0.681474599202474	29	14	0.329799356112396	0.999983072097197
PWY.622..starch.biosynthesis	condition	B	-0.516547712931202	0.524772613266732	29	25	0.342331277969291	0.999983072097197
PWY66.399..gluconeogenesis.III	condition	B	-0.399439352275556	0.407280993585483	29	26	0.343773249447831	0.999983072097197
PWY.6628..superpathway.of.L.phenylalanine.biosynthesis	condition	B	-0.183655336835764	0.188991721536752	29	29	0.348038247615353	0.999983072097197
GLYCOGENSYNTH.PWY..glycogen.biosynthesis.I..from.ADP.D.Glucose..g__Faecalibacterium.s__Faecalibacterium_prausnitzii	condition	B	-0.326304956920216	0.335918773980594	29	29	0.348287612864696	0.999983072097197
PWY.7229..superpathway.of.adenosine.nucleotides.de.novo.biosynthesis.I.g__Bacteroides.s__Bacteroides_vulgatus	condition	B	0.282086015047736	0.293467194445792	29	22	0.353699024877273	0.999983072097197
PWY.6700..queuosine.biosynthesis.I..de.novo.	condition	B	0.0528873013943881	0.0551326167524243	29	29	0.354421300425778	0.999983072097197
PWY.7238..sucrose.biosynthesis.II.g__Faecalibacterium.s__Faecalibacterium_prausnitzii	condition	B	-0.310475142966077	0.326060149293284	29	29	0.35743754579291	0.999983072097197
UNINTEGRATED.g__Firmicutes_unclassified.s__Firmicutes_bacterium_CAG_83	condition	B	0.346178188396382	0.362753847464219	29	10	0.358500041402469	0.999983072097197
PWY.6126..superpathway.of.adenosine.nucleotides.de.novo.biosynthesis.II.g__Bacteroides.s__Bacteroides_vulgatus	condition	B	0.281644364702638	0.299127832458687	29	22	0.363289345040057	0.999983072097197
DAPLYSINESYN.PWY..L.lysine.biosynthesis.I	condition	B	-0.276590169794094	0.311596360287078	29	29	0.389914087999983	0.999983072097197
UNINTEGRATED.g__Sutterella.s__Sutterella_wadsworthensis	condition	B	0.0538934680951547	0.0608460449461812	29	7	0.39183443168782	0.999983072097197
PWY.7977..L.methionine.biosynthesis.IV	condition	B	-0.08873791732152	0.100614372432234	29	29	0.39298629684143	0.999983072097197
PWY.7198..pyrimidine.deoxyribonucleotides.de.novo.biosynthesis.IV	condition	B	-0.286824119109543	0.326110631313129	29	29	0.394000641060038	0.999983072097197
PYRIDOXSYN.PWY..pyridoxal.5..phosphate.biosynthesis.I	condition	B	0.163289408029528	0.185621068519447	29	29	0.39427268351874	0.999983072097197
UNINTEGRATED.g__Lachnospira.s__Lachnospira_pectinoschiza	condition	B	0.44953061562794	0.512599551926009	29	9	0.395535670797657	0.999983072097197
UNINTEGRATED.g__Anaerostipes.s__Anaerostipes_hadrus	condition	B	0.282129028630798	0.321666905248107	29	26	0.395619716124303	0.999983072097197
NONOXIPENT.PWY..pentose.phosphate.pathway..non.oxidative.branch..I	condition	B	0.111263192465334	0.129098235780714	29	29	0.403404120655396	0.999983072097197
DTDPRHAMSYN.PWY..dTDP..beta..L.rhamnose.biosynthesis.g__Bacteroides.s__Bacteroides_vulgatus	condition	B	0.226703983229133	0.264003834195206	29	25	0.405878345875545	0.999983072097197
UNINTEGRATED.g__Bifidobacterium.s__Bifidobacterium_pseudocatenulatum	condition	B	-0.612779247259506	0.717711911745273	29	19	0.408494179882091	0.999983072097197
PWY0.845..superpathway.of.pyridoxal.5..phosphate.biosynthesis.and.salvage	condition	B	0.146667827405634	0.173087770663486	29	29	0.411468443403305	0.999983072097197
PWY.6895..superpathway.of.thiamine.diphosphate.biosynthesis.II	condition	B	0.339994808281683	0.402211295110901	29	28	0.412598429073175	0.999983072097197
PWY.241..C4.photosynthetic.carbon.assimilation.cycle..NADP.ME.type	condition	B	-0.311562839272316	0.380554919571663	29	29	0.427172309065062	0.999983072097197
PWY.5121..superpathway.of.geranylgeranyl.diphosphate.biosynthesis.II..via.MEP.	condition	B	0.131485078192641	0.164017290922799	29	29	0.43684914061659	0.999983072097197
PWY.8187..L.arginine.degradation.XIII..reductive.Stickland.reaction.	condition	B	0.129999064877713	0.162600409816898	29	29	0.437686780805118	0.999983072097197
ARGININE.SYN4.PWY..L.ornithine.biosynthesis.II	condition	B	0.127597185963597	0.160398705142689	29	29	0.440146161218768	0.999983072097197
PWY.7560..methylerythritol.phosphate.pathway.II	condition	B	0.0967965151501725	0.121986678932048	29	29	0.441453877422245	0.999983072097197
PWY.5345..superpathway.of.L.methionine.biosynthesis..by.sulfhydrylation.	condition	B	0.320152816023749	0.407261216110296	29	27	0.445989764840741	0.999983072097197
PWY.7117..C4.photosynthetic.carbon.assimilation.cycle..PEPCK.type	condition	B	-0.276480840975651	0.35431531372157	29	29	0.448689796341256	0.999983072097197
UNINTEGRATED.g__Bacteroides.s__Bacteroides_vulgatus	condition	B	0.200822194568553	0.261822163436648	29	25	0.456569882148062	0.999983072097197
PWY.8178..pentose.phosphate.pathway..non.oxidative.branch..II	condition	B	0.0905713294099184	0.119752160526074	29	29	0.462167787153078	0.999983072097197
UNINTEGRATED.g__Ruminococcus.s__Ruminococcus_bromii	condition	B	0.279705388208678	0.369920475650622	29	13	0.463654282517442	0.999983072097197
PWY66.429..fatty.acid.biosynthesis.initiation..mitochondria..g__Bacteroides.s__Bacteroides_vulgatus	condition	B	0.202436080641537	0.274206841783299	29	25	0.473365095148383	0.999983072097197
PWY.6519..8.amino.7.oxononanoate.biosynthesis.I	condition	B	0.105242478523023	0.148430781471299	29	29	0.490240040306598	0.999983072097197
PWY.5973..cis.vaccenate.biosynthesis	condition	B	0.0675911890785792	0.0965369767673419	29	29	0.495398961900724	0.999983072097197
UNINTEGRATED.g__Roseburia.s__Roseburia_inulinivorans	condition	B	0.584811161052284	0.850947423335047	29	17	0.503589399471822	0.999983072097197
VALSYN.PWY..L.valine.biosynthesis	condition	B	-0.0697576728179245	0.10217453427946	29	29	0.506010252690903	0.999983072097197
UNINTEGRATED.g__Faecalibacterium.s__Faecalibacterium_prausnitzii	condition	B	-0.191059133741391	0.279771883448276	29	29	0.506013956329519	0.999983072097197
PWY.5971..palmitate.biosynthesis..type.II.fatty.acid.synthase.	condition	B	-0.140757440678866	0.206959829482569	29	18	0.508189045321728	0.999983072097197
NAGLIPASYN.PWY..lipid.IVA.biosynthesis..E..coli.	condition	B	0.115602568021279	0.170080133510052	29	29	0.50844001206253	0.999983072097197
PWY.8073..lipid.IVA.biosynthesis..P..putida.	condition	B	0.115602568021279	0.170080133510052	29	29	0.50844001206253	0.999983072097197
UNINTEGRATED.g__Roseburia.s__Roseburia_hominis	condition	B	0.379407935987151	0.562783174818206	29	10	0.511154242690198	0.999983072097197
UNINTEGRATED.g__Clostridium.s__Clostridium_sp_CAG_217	condition	B	-0.340243297080056	0.504928171502944	29	7	0.511386644627374	0.999983072097197
PWY.6527..stachyose.degradation	condition	B	-0.0761542932427322	0.114249385862371	29	29	0.516457349078846	0.999983072097197
PWY.7357..thiamine.phosphate.formation.from.pyrithiamine.and.oxythiamine..yeast.	condition	B	-0.0677938831118007	0.10181803855271	29	29	0.516804964190225	0.999983072097197
PWY.7663..gondoate.biosynthesis..anaerobic.	condition	B	0.0656092647328652	0.0996796794867064	29	29	0.521191038482609	0.999983072097197
UNINTEGRATED.unclassified	condition	B	-0.0813887305019994	0.123641071085597	29	29	0.521228135486245	0.999983072097197
UNINTEGRATED.g__Bacteroides.s__Bacteroides_stercoris	condition	B	-0.175955893328171	0.269725150747345	29	13	0.525398163433327	0.999983072097197
PWY0.1296..purine.ribonucleosides.degradation.g__Faecalibacterium.s__Faecalibacterium_prausnitzii	condition	B	-0.257649136984404	0.402041273680164	29	29	0.532529767422358	0.999983072097197
UNINTEGRATED.g__Eubacterium.s__Eubacterium_eligens	condition	B	0.285092833260089	0.452039562133874	29	19	0.538652548819398	0.999983072097197
POLYISOPRENSYN.PWY..polyisoprenoid.biosynthesis..E..coli.	condition	B	0.116460201777614	0.185457547015799	29	29	0.540641910298144	0.999983072097197
PWY.5695..inosine.5..phosphate.degradation	condition	B	-0.0404424210887308	0.0660642751060848	29	29	0.550530965728795	0.999983072097197
RHAMCAT.PWY..L.rhamnose.degradation.I	condition	B	0.064349954445015	0.105171004406999	29	29	0.550652753373247	0.999983072097197
PWY.6292..superpathway.of.L.cysteine.biosynthesis..mammalian.	condition	B	-0.14311047845128	0.234181651691757	29	29	0.551240793980415	0.999983072097197
UNINTEGRATED.g__Fusicatenibacter.s__Fusicatenibacter_saccharivorans	condition	B	0.312262305254898	0.525493698726717	29	27	0.557307357407481	0.999983072097197
UNINTEGRATED.g__Intestinibacter.s__Intestinibacter_bartlettii	condition	B	-0.254580945527185	0.428903211414301	29	11	0.562361676331136	0.999983072097197
GLUCOSE1PMETAB.PWY..glucose.and.glucose.1.phosphate.degradation	condition	B	-0.225289702103688	0.386196317096915	29	19	0.564495613253847	0.999983072097197
HISDEG.PWY..L.histidine.degradation.I	condition	B	0.113027826159346	0.197086238962433	29	29	0.575366378529228	0.999983072097197
UNINTEGRATED.g__Firmicutes_unclassified.s__Firmicutes_bacterium_CAG_110	condition	B	-0.210162304979431	0.367864336878396	29	6	0.577107792477912	0.999983072097197
UNINTEGRATED.g__Firmicutes_unclassified.s__Firmicutes_bacterium_CAG_124	condition	B	0.194299487564119	0.34373942002359	29	8	0.581034098296408	0.999983072097197
PWY4FS.8..phosphatidylglycerol.biosynthesis.II..non.plastidic.	condition	B	0.0798786594708156	0.142489880798916	29	29	0.584269032615839	0.999983072097197
PWY4FS.7..phosphatidylglycerol.biosynthesis.I..plastidic.	condition	B	0.0798648059186417	0.142488788569119	29	29	0.584330635871022	0.999983072097197
GLYCOGENSYNTH.PWY..glycogen.biosynthesis.I..from.ADP.D.Glucose.	condition	B	0.0544740803425116	0.097446190833725	29	29	0.585377056341649	0.999983072097197
GLUTORN.PWY..L.ornithine.biosynthesis.I	condition	B	-0.0724815594557335	0.132980565029555	29	29	0.59459621421666	0.999983072097197
ANAGLYCOLYSIS.PWY..glycolysis.III..from.glucose.	condition	B	-0.0437543969309704	0.0817512822418309	29	29	0.601231433351666	0.999983072097197
PWY0.1296..purine.ribonucleosides.degradation	condition	B	0.0814818717516211	0.152193919983813	29	29	0.601324594876791	0.999983072097197
PWY.6609..adenine.and.adenosine.salvage.III	condition	B	-0.0335613148247831	0.0628664881740025	29	29	0.602203240495961	0.999983072097197
PWY.I9..L.cysteine.biosynthesis.VI..from.L.methionine.	condition	B	0.148130593787028	0.283417819328707	29	29	0.609871927696126	0.999983072097197
PWY.7345..superpathway.of.anaerobic.sucrose.degradation	condition	B	0.0753536808642658	0.146798737047787	29	29	0.616498897074923	0.999983072097197
UNINTEGRATED.g__Ruminococcus.s__Ruminococcus_sp_CAG_177	condition	B	-0.279777381626619	0.550411026256791	29	6	0.619243413183819	0.999983072097197
UNINTEGRATED.g__Blautia.s__Ruminococcus_gnavus	condition	B	-0.197924656341222	0.397873087778521	29	12	0.62754902798279	0.999983072097197
UNINTEGRATED.g__Clostridium.s__Clostridium_disporicum	condition	B	-0.0676701059009286	0.136347258128686	29	7	0.628389305335527	0.999983072097197
PWY.7199..pyrimidine.deoxyribonucleosides.salvage	condition	B	0.0337454752262463	0.0688744167785158	29	29	0.631889664147853	0.999983072097197
PWY.6902..chitin.degradation.II..Vibrio.	condition	B	0.0928991029863351	0.189987259207754	29	29	0.632786636354508	0.999983072097197
PWY.5667..CDP.diacylglycerol.biosynthesis.I	condition	B	0.0304257551201999	0.0622557315504504	29	29	0.632889158730874	0.999983072097197
PWY0.1319..CDP.diacylglycerol.biosynthesis.II	condition	B	0.0303385121539471	0.0622752212668702	29	29	0.6339614412445	0.999983072097197
PWY.8004..Entner.Doudoroff.pathway.I	condition	B	-0.108919678155804	0.224509643863455	29	29	0.63543063049701	0.999983072097197
UNINTEGRATED.g__Dorea.s__Dorea_longicatena	condition	B	0.228299369684839	0.471027622936587	29	14	0.635591831493043	0.999983072097197
PWY.6936..seleno.amino.acid.biosynthesis..plants.	condition	B	-0.129810578394696	0.277141819365838	29	29	0.646908416404561	0.999983072097197
PWY.7323..superpathway.of.GDP.mannose.derived.O.antigen.building.blocks.biosynthesis	condition	B	-0.0406407625352275	0.0871409219958984	29	29	0.648529433650639	0.999983072097197
UNINTEGRATED.g__Alistipes.s__Alistipes_finegoldii	condition	B	0.215720052111916	0.463160391058202	29	23	0.648921112009379	0.999983072097197
NONMEVIPP.PWY..methylerythritol.phosphate.pathway.I	condition	B	0.0333538234040444	0.071938288300416	29	29	0.650210678491563	0.999983072097197
PWY.7184..pyrimidine.deoxyribonucleotides.de.novo.biosynthesis.I	condition	B	0.252013174147564	0.546013064359908	29	25	0.651612372286673	0.999983072097197
UNINTEGRATED.g__Bacteroides.s__Bacteroides_uniformis	condition	B	0.0919270450360706	0.199221818485709	29	25	0.652032362968784	0.999983072097197
PWY.6387..UDP.N.acetylmuramoyl.pentapeptide.biosynthesis.I..meso.diaminopimelate.containing.	condition	B	0.0341109537205565	0.0757810083914206	29	29	0.659705657395451	0.999983072097197
UNINTEGRATED.g__Haemophilus.s__Haemophilus_parainfluenzae	condition	B	0.121543092932345	0.27125391963363	29	6	0.661209760076684	0.999983072097197
UNINTEGRATED.g__Bifidobacterium.s__Bifidobacterium_adolescentis	condition	B	-0.437565119635408	0.980203564695323	29	16	0.662494132894017	0.999983072097197
PWY.3001..superpathway.of.L.isoleucine.biosynthesis.I	condition	B	0.0337828020997715	0.0763535779074912	29	29	0.665218599305741	0.999983072097197
ANAEROFRUCAT.PWY..homolactic.fermentation	condition	B	0.0445214910344542	0.102440287900873	29	29	0.670906966442855	0.999983072097197
PYRIDNUCSYN.PWY..NAD.de.novo.biosynthesis.I..from.aspartate.	condition	B	-0.0362158700828512	0.0839013128774838	29	29	0.672560553525532	0.999983072097197
ARGSYN.PWY..L.arginine.biosynthesis.I..via.L.ornithine.	condition	B	-0.0572262094167455	0.133175334647016	29	29	0.674120506792927	0.999983072097197
ARGSYNBSUB.PWY..L.arginine.biosynthesis.II..acetyl.cycle.	condition	B	-0.0589958937687707	0.139004776151093	29	29	0.67789373649029	0.999983072097197
FASYN.ELONG.PWY..fatty.acid.elongation....saturated	condition	B	0.0765574460821568	0.185316475073523	29	29	0.68580125568533	0.999983072097197
PWY0.1586..peptidoglycan.maturation..meso.diaminopimelate.containing.	condition	B	0.0320635352854019	0.0775466206408526	29	29	0.685895703603655	0.999983072097197
UNINTEGRATED.g__Streptococcus.s__Streptococcus_pneumoniae	condition	B	0.0776723964755637	0.188836167114023	29	7	0.68747949920378	0.999983072097197
GLUCONEO.PWY..gluconeogenesis.I	condition	B	-0.0785720934663131	0.192001060819221	29	29	0.68884387447062	0.999983072097197
RHAMCAT.PWY..L.rhamnose.degradation.I.g__Bacteroides.s__Bacteroides_vulgatus	condition	B	0.124093510759954	0.305217003324196	29	25	0.690863894559583	0.999983072097197
TRNA.CHARGING.PWY..tRNA.charging	condition	B	0.0285517395180933	0.0714152590991902	29	29	0.695554330529327	0.999983072097197
COBALSYN.PWY..superpathway.of.adenosylcobalamin.salvage.from.cobinamide.I	condition	B	0.0355212794196613	0.0889627803260408	29	29	0.696087799718364	0.999983072097197
UNINTEGRATED.g__Clostridium.s__Clostridium_sp_AM22_11AC	condition	B	0.0599037383719488	0.159236789052777	29	8	0.712751344133936	0.999983072097197
RIBOSYN2.PWY..flavin.biosynthesis.I..bacteria.and.plants.	condition	B	-0.0202119421097137	0.054130057646325	29	29	0.71475296284228	0.999983072097197
PWY.7664..oleate.biosynthesis.IV..anaerobic.	condition	B	0.0710546993738092	0.194594015283355	29	29	0.720487977863237	0.999983072097197
X1CMET2.PWY..folate.transformations.III..E..coli.	condition	B	-0.0301938271327289	0.0834364223352498	29	29	0.72295621007769	0.999983072097197
PWY.3841..folate.transformations.II..plants.	condition	B	0.0283690282141617	0.0785281348671376	29	29	0.723404355516174	0.999983072097197
PHOSLIPSYN.PWY..superpathway.of.phospholipid.biosynthesis.I..bacteria.	condition	B	0.0381721620592728	0.106106365883416	29	29	0.724649465890984	0.999983072097197
PWY.7111..pyruvate.fermentation.to.isobutanol..engineered.	condition	B	-0.0446121195938398	0.126578722262524	29	29	0.730049983028733	0.999983072097197
PWY.724..superpathway.of.L.lysine..L.threonine.and.L.methionine.biosynthesis.II	condition	B	0.0242534557515455	0.0697723916281342	29	29	0.733472192656521	0.999983072097197
UNINTEGRATED.g__Parabacteroides.s__Parabacteroides_distasonis	condition	B	0.0682284212088874	0.196584165529231	29	29	0.733918485743111	0.999983072097197
PWY.5686..UMP.biosynthesis.I	condition	B	-0.031843174476249	0.0919449252211572	29	29	0.734315163756978	0.999983072097197
PWY.7790..UMP.biosynthesis.II	condition	B	-0.031843174476249	0.0919449252211572	29	29	0.734315163756978	0.999983072097197
PWY.7791..UMP.biosynthesis.III	condition	B	-0.031843174476249	0.0919449252211572	29	29	0.734315163756978	0.999983072097197
PWY.6385..peptidoglycan.biosynthesis.III..mycobacteria.	condition	B	0.0255307811222723	0.0737353583917702	29	29	0.734419269644795	0.999983072097197
PWY.6386..UDP.N.acetylmuramoyl.pentapeptide.biosynthesis.II..lysine.containing.	condition	B	0.0266099429224358	0.0774652326789611	29	29	0.736438794323824	0.999983072097197
PWY.1269..CMP.3.deoxy.D.manno.octulosonate.biosynthesis	condition	B	0.0476098483165686	0.139428898361431	29	29	0.73816378928698	0.999983072097197
PWY.6282..palmitoleate.biosynthesis.I..from..5Z..dodec.5.enoate.	condition	B	0.0683228463005356	0.204188524306642	29	29	0.742904637885478	0.999983072097197
HSERMETANA.PWY..L.methionine.biosynthesis.III	condition	B	-0.0471203708696316	0.148785708960852	29	29	0.756286780907126	0.999983072097197
PWY0.862...5Z..dodecenoate.biosynthesis.I	condition	B	0.0638806551315107	0.205581613224281	29	29	0.760610653799988	0.999983072097197
ILEUSYN.PWY..L.isoleucine.biosynthesis.I..from.threonine.	condition	B	-0.0225285648440749	0.0780055401080462	29	29	0.77713495420108	0.999983072097197
UNINTEGRATED.g__Bacteroides.s__Bacteroides_thetaiotaomicron	condition	B	0.0813757050512518	0.284458514728159	29	21	0.779153005347952	0.999983072097197
CITRULBIO.PWY..L.citrulline.biosynthesis	condition	B	-0.0464152601469867	0.162380560319595	29	29	0.779271556101054	0.999983072097197
PEPTIDOGLYCANSYN.PWY..peptidoglycan.biosynthesis.I..meso.diaminopimelate.containing.	condition	B	0.020843988435927	0.0741638269922723	29	29	0.782904312367859	0.999983072097197
PWY.7953..UDP.N.acetylmuramoyl.pentapeptide.biosynthesis.III..meso.diaminopimelate.containing.	condition	B	0.0189417952227168	0.0691120633585952	29	29	0.788140581411649	0.999983072097197
PWY.621..sucrose.degradation.III..sucrose.invertase.	condition	B	-0.0368221317991621	0.137770378050401	29	29	0.793266550542276	0.999983072097197
UNINTEGRATED.g__Blautia.s__Ruminococcus_torques	condition	B	-0.101762068097503	0.383275333192462	29	24	0.794661625120648	0.999983072097197
PWY.5989..stearate.biosynthesis.II..bacteria.and.plants.	condition	B	0.0537173903834189	0.205306701279508	29	29	0.797425151024519	0.999983072097197
UNINTEGRATED.g__Firmicutes_unclassified.s__Firmicutes_bacterium_CAG_176	condition	B	-0.0266034458475904	0.105524577770213	29	6	0.804866950422043	0.999983072097197
GLYCOLYSIS..glycolysis.I..from.glucose.6.phosphate.	condition	B	0.026389896810956	0.104800270906568	29	29	0.80504713539878	0.999983072097197
UNINTEGRATED.g__Ruminococcus.s__Ruminococcus_lactaris	condition	B	0.0353694738180522	0.151456697460464	29	9	0.818943780931563	0.999983072097197
UNMAPPED	condition	B	-0.0109300512731464	0.0474240331051907	29	29	0.821246567889727	0.999983072097197
UNINTEGRATED.g__Dorea.s__Dorea_formicigenerans	condition	B	-0.0764732252892717	0.335132907382078	29	9	0.822831887031493	0.999983072097197
PWY.5484..glycolysis.II..from.fructose.6.phosphate.	condition	B	0.0238720517384552	0.105246546049554	29	29	0.824017189646616	0.999983072097197
UNINTEGRATED.g__Gemmiger.s__Gemmiger_formicilis	condition	B	0.0840729827615017	0.393961244163896	29	18	0.834370470731982	0.999983072097197
PWY.6317..D.galactose.degradation.I..Leloir.pathway.	condition	B	0.023223320717255	0.110032642106604	29	29	0.836008222700522	0.999983072097197
PWY.6163..chorismate.biosynthesis.from.3.dehydroquinate	condition	B	0.0161587965079329	0.0786348474357617	29	29	0.840235737160639	0.999983072097197
UNINTEGRATED.g__Coprococcus.s__Coprococcus_comes	condition	B	-0.0534746197706883	0.260584436277416	29	21	0.840579793945098	0.999983072097197
PWY.6121..5.aminoimidazole.ribonucleotide.biosynthesis.I	condition	B	0.0189013001701254	0.0924022918793664	29	29	0.840900539317613	0.999983072097197
PWY.5030..L.histidine.degradation.III	condition	B	-0.0348819638142948	0.180975364884937	29	29	0.849908276011784	0.999983072097197
PWY.6608..guanosine.nucleotides.degradation.III	condition	B	0.0376535278642927	0.196506678019645	29	29	0.85102964340891	0.999983072097197
UNINTEGRATED.g__Bacteroides.s__Bacteroides_ovatus	condition	B	0.0475901370313065	0.249436169021748	29	24	0.851603113829339	0.999983072097197
PANTO.PWY..phosphopantothenate.biosynthesis.I	condition	B	-0.0166642282516063	0.0892414216078767	29	29	0.854536401881054	0.999983072097197
BRANCHED.CHAIN.AA.SYN.PWY..superpathway.of.branched.chain.amino.acid.biosynthesis	condition	B	-0.0132388626674517	0.0747658725177152	29	29	0.862104318767474	0.999983072097197
HISTSYN.PWY..L.histidine.biosynthesis	condition	B	0.0140318546896654	0.0818806589780744	29	29	0.866437004899058	0.999983072097197
PWY.7851..coenzyme.A.biosynthesis.II..eukaryotic.	condition	B	0.0144842154271828	0.0897073957435883	29	29	0.874077554565006	0.999983072097197
PWY.7221..guanosine.ribonucleotides.de.novo.biosynthesis	condition	B	0.0129718345508485	0.0809769163987801	29	29	0.875067370208243	0.999983072097197
PWY.7400..L.arginine.biosynthesis.IV..archaebacteria.	condition	B	0.024545575476413	0.158629386268865	29	29	0.879389424195068	0.999983072097197
PWY.6151..S.adenosyl.L.methionine.salvage.I	condition	B	0.00926380274302809	0.0612442436613747	29	29	0.88205254969024	0.999983072097197
PWY.5103..L.isoleucine.biosynthesis.III	condition	B	-0.0117663882851064	0.0793608945179222	29	29	0.884348645483402	0.999983072097197
PWY.6353..purine.nucleotides.degradation.II..aerobic.	condition	B	0.0223185947332464	0.150709431379656	29	29	0.88450091685964	0.999983072097197
PWY.6823..molybdopterin.biosynthesis	condition	B	0.0205162898969617	0.141292026151046	29	29	0.886740700627946	0.999983072097197
COA.PWY..coenzyme.A.biosynthesis.I..prokaryotic.	condition	B	0.0125530466779866	0.0867997201703615	29	29	0.88710861445819	0.999983072097197
UNINTEGRATED.g__Klebsiella.s__Klebsiella_oxytoca	condition	B	-0.053588901014068	0.398236275296227	29	12	0.894991167720542	0.999983072097197
COLANSYN.PWY..colanic.acid.building.blocks.biosynthesis	condition	B	-0.0111849514279513	0.0835463406818589	29	29	0.895532569782868	0.999983072097197
PWY.5097..L.lysine.biosynthesis.VI	condition	B	0.00836449108134872	0.0634069879723575	29	29	0.896978564642579	0.999983072097197
PWY.6123..inosine.5..phosphate.biosynthesis.I	condition	B	0.012802954279096	0.100279123855598	29	29	0.900230877652463	0.999983072097197
UNINTEGRATED.g__Bilophila.s__Bilophila_wadsworthia	condition	B	-0.0792112509202815	0.63306848165491	29	20	0.902218036532018	0.999983072097197
PWY.2942..L.lysine.biosynthesis.III	condition	B	-0.00834632489768575	0.0671543132461944	29	29	0.902906242679771	0.999983072097197
COMPLETE.ARO.PWY..superpathway.of.aromatic.amino.acid.biosynthesis	condition	B	0.00749275670125702	0.063449221454024	29	29	0.907741476732602	0.999983072097197
SER.GLYSYN.PWY..superpathway.of.L.serine.and.glycine.biosynthesis.I	condition	B	0.0127419352489272	0.108101814213752	29	29	0.907845417987274	0.999983072097197
PWY.6609..adenine.and.adenosine.salvage.III.unclassified	condition	B	0.0301551367764601	0.262335371817096	29	29	0.910141508289398	0.999983072097197
UNINTEGRATED.g__Parabacteroides.s__Parabacteroides_johnsonii	condition	B	0.0365102448682177	0.321028638656962	29	7	0.911126983858346	0.999983072097197
PWY.6124..inosine.5..phosphate.biosynthesis.II	condition	B	0.0119632519418449	0.105570987448132	29	29	0.911393686844367	0.999983072097197
PWY.4984..urea.cycle	condition	B	-0.0192917018416007	0.175885260472402	29	29	0.914279942398567	0.999983072097197
UNINTEGRATED.g__Barnesiella.s__Barnesiella_intestinihominis	condition	B	0.023083801801997	0.214423031719961	29	13	0.915894440336714	0.999983072097197
PWY.5188..tetrapyrrole.biosynthesis.I..from.glutamate.	condition	B	0.0184087538985538	0.172276771168382	29	29	0.916483355467795	0.999983072097197
ARO.PWY..chorismate.biosynthesis.I	condition	B	-0.0091220848118723	0.0854633573909091	29	29	0.916549982668787	0.999983072097197
PWY.7234..inosine.5..phosphate.biosynthesis.III	condition	B	-0.0210251598047749	0.197692620622739	29	29	0.91685034237222	0.999983072097197
UNINTEGRATED	condition	B	0.00158271263601306	0.0157961131897231	29	29	0.921683988298919	0.999983072097197
DTDPRHAMSYN.PWY..dTDP..beta..L.rhamnose.biosynthesis	condition	B	0.0072726380776793	0.073050943959849	29	29	0.922126373776978	0.999983072097197
PWY.7237..myo...chiro..and.scyllo.inositol.degradation	condition	B	0.0292968609359436	0.294449877919444	29	24	0.922184246722433	0.999983072097197
UNINTEGRATED.g__Alistipes.s__Alistipes_putredinis	condition	B	0.0477074133993093	0.479399446987758	29	19	0.922216169894173	0.999983072097197
THRESYN.PWY..superpathway.of.L.threonine.biosynthesis	condition	B	-0.00622208958394045	0.0631585492265763	29	29	0.92297104137261	0.999983072097197
UNINTEGRATED.g__Faecalibacterium.s__Faecalibacterium_sp_CAG_74	condition	B	0.0330672881311111	0.351818240104141	29	10	0.926522961173954	0.999983072097197
PWY.5384..sucrose.degradation.IV..sucrose.phosphorylase.	condition	B	-0.00972631881920873	0.110537085476545	29	29	0.931177342034945	0.999983072097197
GLCMANNANAUT.PWY..superpathway.of.N.acetylglucosamine..N.acetylmannosamine.and.N.acetylneuraminate.degradation	condition	B	-0.0137065433783032	0.160470219021276	29	29	0.933199740008409	0.999983072097197
COA.PWY.1..superpathway.of.coenzyme.A.biosynthesis.III..mammals.	condition	B	-0.00717116432215135	0.0859224865064281	29	29	0.934684477242539	0.999983072097197
PWY.5659..GDP.mannose.biosynthesis	condition	B	0.00989034261045048	0.124960504523139	29	29	0.938102532211992	0.999983072097197
DTDPRHAMSYN.PWY..dTDP..beta..L.rhamnose.biosynthesis.unclassified	condition	B	-0.0125511904405667	0.162272762243343	29	29	0.939485859904099	0.999983072097197
UNINTEGRATED.g__Alistipes.s__Alistipes_onderdonkii	condition	B	-0.0364747048601251	0.489890705028279	29	21	0.941759049368526	0.999983072097197
UDPNAGSYN.PWY..UDP.N.acetyl.D.glucosamine.biosynthesis.I	condition	B	0.0153295933868301	0.212152655581415	29	29	0.943437774642281	0.999983072097197
PWY.5100..pyruvate.fermentation.to.acetate.and.lactate.II	condition	B	0.0115714872596306	0.17256969229187	29	29	0.947559941059259	0.999983072097197
OANTIGEN.PWY..O.antigen.building.blocks.biosynthesis..E..coli.	condition	B	0.00867614490629111	0.15364798723862	29	29	0.955785886329103	0.999983072097197
PWY.6305..superpathway.of.putrescine.biosynthesis	condition	B	0.00907101138671849	0.163733774845045	29	29	0.95662500537954	0.999983072097197
UNINTEGRATED.g__Ruminococcus.s__Ruminococcus_bicirculans	condition	B	0.0288892317145874	0.575047243702223	29	13	0.960656312325876	0.999983072097197
PWY.5941..glycogen.degradation.II	condition	B	-0.00554518281907571	0.112103623654477	29	29	0.961262829989131	0.999983072097197
P41.PWY..pyruvate.fermentation.to.acetate.and..S..lactate.I	condition	B	-0.00844346394677038	0.174646657888278	29	29	0.962169407450119	0.999983072097197
PWY.6122..5.aminoimidazole.ribonucleotide.biosynthesis.II	condition	B	-0.00413372874143793	0.0935362219797974	29	29	0.965380045536307	0.999983072097197
PWY.6277..superpathway.of.5.aminoimidazole.ribonucleotide.biosynthesis	condition	B	-0.00413372874143793	0.0935362219797974	29	29	0.965380045536307	0.999983072097197
PWY.7238..sucrose.biosynthesis.II	condition	B	-0.00515312303938709	0.124689117798289	29	29	0.967633157131646	0.999983072097197
UNINTEGRATED.g__Bifidobacterium.s__Bifidobacterium_longum	condition	B	-0.0230712802066235	0.800243667153802	29	27	0.97741741055609	0.999983072097197
THISYNARA.PWY..superpathway.of.thiamine.diphosphate.biosynthesis.III..eukaryotes.	condition	B	-0.00274754140626517	0.0987263705283109	29	29	0.978217500435465	0.999983072097197
ASPASN.PWY..superpathway.of.L.aspartate.and.L.asparagine.biosynthesis	condition	B	-0.00186802476752422	0.0699255312148503	29	29	0.97908570349251	0.999983072097197
UNINTEGRATED.g__Escherichia.s__Escherichia_fergusonii	condition	B	0.00651299787026965	0.325026737459431	29	7	0.984429376589748	0.999983072097197
UNINTEGRATED.g__Firmicutes_unclassified.s__Firmicutes_bacterium_CAG_129	condition	B	0.00666581841219174	0.353208603996331	29	10	0.985233038308141	0.999983072097197
UNINTEGRATED.g__Oscillibacter.s__Oscillibacter_sp_57_20	condition	B	-0.00413030300384697	0.240156228859921	29	21	0.986537124766593	0.999983072097197
PWY.6168..flavin.biosynthesis.III..fungi.	condition	B	0.00345287621958023	0.341540301423193	29	19	0.992082889615638	0.999983072097197
UNINTEGRATED.g__Streptococcus.s__Streptococcus_salivarius	condition	B	0.00494093587202496	0.507962088045392	29	8	0.992387846927642	0.999983072097197
P124.PWY..Bifidobacterium.shunt	condition	B	-0.00418346811597048	0.493725868081625	29	25	0.993362046175464	0.999983072097197
PANTOSYN.PWY..superpathway.of.coenzyme.A.biosynthesis.I..bacteria.	condition	B	-0.000256028437020035	0.0720769588392488	29	29	0.997216416915733	0.999983072097197
PWY.7238..sucrose.biosynthesis.II.unclassified	condition	B	-5.0933541496237e-06	0.235870965447685	29	29	0.999983072097197	0.999983072097197
