# Supplementary material for: Microbiome modulation and behavioural improvements in children with fragile X syndrome following probiotic intake: A pilot study
Source: Sci Rep. 2025 Dec 5;16:560. doi: 10.1038/s41598-025-29896-1 (PMC12775388; doi:10.1038/s41598-025-29896-1)
Supplement: Supplementary file 2 — Supplementary Material 2 [file 41598_2025_29896_MOESM2_ESM.xlsx]

## Sheet: TableS1
TableS1: Overview participants and sequencing data
Strain_ID	libID	raw_paired_reads(M)	filtered_paired_reads(M)	Original_ID	participant	Baseline=A,12weeks=B	Sex 1-male 2-female	Age (year and months)	Accession Number
MSO-1612	MSO-1612_lib73730	14.10	10.15	1A	1	A	1	13y 5m	ERR15009329
MSO-1613	MSO-1613_lib73731	13.40	9.85	2A	2	A	1	12y 5m	ERR15009330
MSO-1614	MSO-1614_lib73732	8.65	6.50	3A	3	A	1	19y 3m	ERR15009331
MSO-1615	MSO-1615_lib73733	11.50	8.35	4A	4	A	1	11y 5m	ERR15009332
MSO-1616	MSO-1616_lib73734	13.85	9.95	5A	5	A	2	17y 2m	ERR15009333
MSO-1617	MSO-1617_lib73735	12.95	9.50	6A	6	A	1	6y 10m	ERR15009334
MSO-1618	MSO-1618_lib73736	24.90	19.25	7A	7	A	1	4y 9m	ERR15009335
MSO-1619	MSO-1619_lib73737	12.05	8.75	8A	8	A	1	4y 7m	ERR15009336
MSO-1620	MSO-1620_lib73738	13.30	9.60	9A	9	A	1	3y 7m	ERR15009337
MSO-1621	MSO-1621_lib73739	14.40	10.40	10A	10	A	1	9y 6m	ERR15009338
MSO-1622	MSO-1622_lib73740	11.95	8.65	11A	11	A	1	9y 1m	ERR15009339
MSO-1623	MSO-1623_lib73741	14.25	10.30	12A	12	A	1	6y 11m	ERR15009340
MSO-1624	MSO-1624_lib73742	13.60	9.85	13A	13	A	1	3y 8m	ERR15009341
MSO-1625	MSO-1625_lib73743	14.75	10.30	14A	14	A	1	5y 5m	ERR15009342
MSO-1626	MSO-1626_lib73744	10.00	7.40	15A	15	A	1	13y 9m	ERR15009343
MSO-1628	MSO-1628_lib73745	14.25	10.15	1B	1	B	1	13y 5m	ERR15009344
MSO-1629	MSO-1629_lib73746	11.3	8.40	2B	2	B	1	12y 5m	ERR15009345
MSO-1630	MSO-1630_lib73747	11.8	8.60	3B	3	B	1	19y 3m	ERR15009346
MSO-1631	MSO-1631_lib73748	26.45	21.35	4B	4	B	1	11y 5m	ERR15009347
MSO-1632	MSO-1632_lib73749	11.65	8.45	5B	5	B	2	17y 2m	ERR15009348
MSO-1633	MSO-1633_lib73750	12.5	9.25	6B	6	B	1	6y 10m	ERR15009349
MSO-1634	MSO-1634_lib73751	11.15	8.10	7B	7	B	1	4y 9m	ERR15009350
MSO-1635	MSO-1635_lib73752	12.15	9.00	8B	8	B	1	4y 7m	ERR15009351
MSO-1636	MSO-1636_lib73753	12.6	9.20	9B	9	B	1	3y 7m	ERR15009352
MSO-1637	MSO-1637_lib73754	12.85	9.30	10B	10	B	1	9y 6m	ERR15009353
MSO-1638	MSO-1638_lib73755	11.85	8.60	11B	11	B	1	9y 1m	ERR15009354
MSO-1639	MSO-1639_lib73756	11.7	8.80	12B	12	B	1	6y 11m	ERR15009355
MSO-1640	MSO-1640_lib73757	13.45	9.45	13B	13	B	1	3y 8m	ERR15009356
MSO_1641	MSO-1641_lib75863	17.85	14.45	15B	15	B	1	13y 9m	ERR15009357
